# Supplementary material for: An alternative inhibitory avoidance task for studying hippocampus-dependent spatial aversive memory in mice
Source: Mol Brain. 2026 May 3;19:47. doi: 10.1186/s13041-026-01308-z (PMC13281456; doi:10.1186/s13041-026-01308-z)
Supplement: Supplementary file 2 — Supplementary Material 2: Data Source and Statistical Analysis [file 13041_2026_1308_MOESM2_ESM.xlsx]

## Sheet: Figure 1
	Fig 1. (c) Short path learning (%)															Fig 1. (e) Short path preference pre- air puffs (%)
	3 APs					>3 APs										3 APs					>3 APs
	(/249trials)%	day1	day2	day3		(/249trials)%	day1	day2	day3								Block 1	Block 2	Block 3			Block 1	Block 2	Block 3
	3AP-m1	63.8554	76.3052	72.2892		m10	43.7751	65.8635	60.241							3AP-m1	62	66	72		m10	68	74	80
	3AP-m2	60.241	71.4859	83.5341		m12	59.0361	64.257	63.8554							3AP-m2	66	80	86		m12	66	82	88
	3AP-m3	65.8635	85.9438	91.1647		m14	63.8554	62.6506	74.2972							3AP-m3	66	84	88		m14	72	76	88
	3AP-m4	60.6426	86.747	88.3534		m1	71.8876	85.5422	93.1727							3AP-m4	74	94	92		m1	80	92	100
	3AP#1	60.241	67.0683	75.9036		m2	80.3213	83.5341	94.3775							3AP#1	66	78	70		m2	84	100	92
	3AP#2	70.6827	80.3213	85.9438		m3	72.2892	85.9438	87.1486							3AP#2	78	88	86		m3	80	86	92
	3AP#3	58.6345	78.7149	79.1165		m4	68.6747	87.5502	89.1566							3AP#3	70	88	80		m4	80	86	94
						m5	70.6827	85.9438	88.755												m5	74	86	84
						m6	79.5181	85.5422	83.5341												m6	66	82	86
	mean	62.8801	78.0838	82.3293		mean	67.7822	78.5364	81.6154							mean	68.8571	82.5714	82		mean	74.4444	84.8889	89.3333
	sem	1.60129	2.71798	2.58791		sem	3.74461	3.59589	4.19064							sem	2.08656	3.42857	3.14718		sem	2.27981	2.62702	1.97203
	RM ANOVA, P = 0.7343, n.s															RM ANOVA, P = 0.1448, n.s
	Fig 1. (f) number of air puffs delivery					Fig 1. (g) Short path preference at 6-h memory test (%)					Fig 1. (g) Latency at 6-h memory test (min)					Fig 1. (h) Short path preference at 24-h memory test (%)					Fig 1. (h) Latency at 24-h memory test (min)
		3AP	>3 APs				3AP	>3 APs				3AP	>3 APs				3AP	>3 APs				3AP	>3 APs
	3AP-m1	3	5	m10		3AP-m1	65.3061	0	m10		3AP-m1	0.310635	20	m10		3AP-m1	65.3061	26.5306	m10		3AP-m1	0.171355	14.6632	m10
	3AP-m2	3	5	m12		3AP-m2	42.8571	10.2041	m12		3AP-m2	2.26723	11.4021	m12		3AP-m2	55.102	0	m12		3AP-m2	0.393011	20	m12
	3AP-m3	3	5	m14		3AP-m3	69.3878	0	m14		3AP-m3	1.94398	20	m14		3AP-m3	69.3878	0	m14		3AP-m3	0.508544	20	m14
	3AP-m4	3	5	m1		3AP-m4	73.4694	16.3265	m1		3AP-m4	1.59092	9.27364	m1		3AP-m4	75.5102	48.9796	m1		3AP-m4	0.192071	1.85085	m1
	3AP#1	3	6	m2		3AP#1	34.6939	0	m2		3AP#1	5.33551	20	m2		3AP#1	40.8163	42.8571	m2		3AP#1	1.68673	28.5155	m2
	3AP#2	3	8	m3		3AP#2	81.6327	0	m3		3AP#2	1.85095	20	m3		3AP#2	77.551	20.4082	m3		3AP#2	0.458663	15.1098	m3
	3AP#3	3	4	m4		3AP#3	61.2245	2.04082	m4		3AP#3	3.0611	17.3793	m4		3AP#3	53.0612	20.4082	m4		3AP#3	0.43524	9.48975	m4
			5	m5				0	m5				20	m5				0	m5				20	m5
			5	m6				0	m6				20	m6				2.04082	m6				8.14483	m6
	Mann-Whitney, P < 0.0001, ****					Mann-Whitney, P = 0.0002, ***					Mann-Whitney, P = 0.0002, ***					Unpaired t-test, P = 0.0001, ***					Mann-Whitney, P = 0.0002, ***
	mean	3	5.33333	mean		mean	61.2245	3.1746	mean		mean	2.33719	17.5617	mean		mean	62.3907	17.9138	mean		mean	0.549373	15.3082	mean
	SEM	0	0.372678	SEM		SEM	6.34516	1.98656	SEM		SEM	0.589062	1.40603	SEM		SEM	5.03566	6.334	SEM		SEM	0.19588	2.65413	SEM
																Fig 1. (k) Short path learning (%)
																mCherry					hM4Di
																(/249trials)%	day1	day2	day3		(/249trials)%	day1	day2	day3
																mCherry-m1	76.3052	86.747	90.7631		hM4-m2	76.3052	81.5261	88.755
																mCherry-m2	77.1084	69.4779	81.9277		hM4-m3	78.7149	81.5261	93.1727
																mCherry-m3	71.0843	80.3213	83.1325		hM4-m4	83.1325	93.9759	96.7871
																mCherry-m5	69.8795	86.3454	94.3775		hM4-m5	77.9116	83.1325	74.6988
																mCherry-m6	81.5261	92.7711	95.1807		hM4-m6	65.0602	87.9518	86.747
																mCherry-m7	55.0201	71.8876	83.1325		hM4-m7	67.8715	75.9036	68.2731
																mCherry-m8	68.2731	89.1566	85.9438		hM4-m8	74.2972	89.1566	88.755
																mCherry	71.3138	82.3867	87.7797		hM4	74.7562	84.739	85.3127
																sem	3.23531	3.34339	2.11579		sem	2.38952	2.27014	3.84894
																RM ANOVA, P = 0.7503, n.s
	Fig 1. (l) Short path preference pre- air puffs (%)										Fig 1. (m) number of air puffs delivery					Fig 1. (n) Short path preference at 6-h memory test (%)					Fig 1. (n) Latency at 6-h memory test (min)
		Block 1	Block 2	Block 3			Block 1	Block 2	Block 3
	mCherry-m1	82	96	96		hM4-m2	86	80	98			mCherry	hM4Di				mCherry	hM4Di				mCherry	hM4Di
	mCherry-m2	70	78	94		hM4-m3	72	88	88		mCherry-m1	4	4	hM4-m2		mCherry-m1	28.5714	44.898	hM4-m2		mCherry-m1	6.95787	4.96671	hM4-m2
	mCherry-m3	70	74	74		hM4-m4	94	100	96		mCherry-m2	4	4	hM4-m3		mCherry-m2	8.16327	61.2245	hM4-m3		mCherry-m2	7.81119	1.86671	hM4-m3
	mCherry-m5	90	94	98		hM4-m5	70	82	84		mCherry-m3	4	6	hM4-m4		mCherry-m3	0	0	hM4-m4		mCherry-m3	20	20	hM4-m4
	mCherry-m6	88	98	98		hM4-m6	86	94	94		mCherry-m5	5	3	hM4-m5		mCherry-m5	0	40.8163	hM4-m5		mCherry-m5	20	1.29283	hM4-m5
	mCherry-m7	72	86	94		hM4-m7	60	68	70		mCherry-m6	5	5	hM4-m6		mCherry-m6	0	59.1837	hM4-m6		mCherry-m6	20	1.73595	hM4-m6
	mCherry-m8	84	94	100		hM4-m8	80	92	98		mCherry-m7	5	4	hM4-m7		mCherry-m7	20.4082	28.5714	hM4-m7		mCherry-m7	17.4095	3.33408	hM4-m7
											mCherry-m8	4	5	hM4-m8		mCherry-m8	0	44.898	hM4-m8		mCherry-m8	12.9215	9.96807	hM4-m8
	mCherry	79.4286	88.5714	93.4286		hM4-mean	78.2857	86.2857	89.7143		Mann-Whitney, P = 0.9999, n.s					Mann-Whitney, P = 0.0140, *					Unpaired t-test, P = 0.0223, *
	sem	3.25764	3.56476	3.3442		sem	4.39542	4.01019	3.84035		mCherry	4.42857	4.42857	hM4		mCherry	8.16327	39.9417	hM4		mCherry	15.0143	6.16634	hM4
	RM ANOVA, P = 0.4396, n.s										sem	0.202031	0.368856	SEM	sem	sem	4.45343	7.86452	SEM		sem	2.19023	2.56882	sem
