# Supplementary material for: An alternative inhibitory avoidance task for studying hippocampus-dependent spatial aversive memory in mice
Source: Mol Brain. 2026 May 3;19:47. doi: 10.1186/s13041-026-01308-z (PMC13281456; doi:10.1186/s13041-026-01308-z)
Supplement: Supplementary file 3 — Supplementary Material 3: Data Source [file 13041_2026_1308_MOESM3_ESM.xlsx]

## Sheet: Sheet1
	Total trials for 3 APs groups
	3AP-m1	150
	3AP-m2	151
	3AP-m3	150
	3AP-m4	151
	3AP#1	150
	3AP#2	151
	3AP#3	152
	mean	150.714
	sem	0.285714
