# Supplementary material for: An alternative inhibitory avoidance task for studying hippocampus-dependent spatial aversive memory in mice
Source: Mol Brain. 2026 May 3;19:47. doi: 10.1186/s13041-026-01308-z (PMC13281456; doi:10.1186/s13041-026-01308-z)
Supplement: Supplementary file 4 — Supplementary Material 4: Data Source and Statistical Analysis [file 13041_2026_1308_MOESM4_ESM.xlsx]

## Sheet: Summary
	Mouse ID	air puff delivery (Max: 3 air pffs)										conditions	6-h short-path preference (%)	6-h latency (min)	24-h short-path preference (%)	24-h latency (min)
		1st	2nd	3rd	4th	5th	6th	7th	8th	9th	10th
	3AP-m1	trial #151	trial #151	trial #151								1	65.3061	0.310635	65.3061	0.171355
	3AP-m2	trial #152	trial #152	trial #152								1	42.8571	2.26723	55.102	0.393011
	3AP-m3	trial #151	trial #151	trial #151								1	69.3878	1.94398	69.3878	0.508544
	3AP-m4	trial #151	trial #152	trial #152								0	73.4694	1.59092	75.5102	0.192071
	3AP#1	trial #151	trial #151	trial #151								1	34.6939	5.33551	40.8163	1.68673
	3AP#2	trial #151	trial #151	trial #152								0	81.6327	1.85095	77.551	0.458663
	3AP#3	trial #151	trial #151	trial #153								0	61.2245	3.0611	53.0612	0.43524
	condition '1' = continuous air puff delivery in a single trial; condition '0' = dispersed air puff delivery across trials												Mann-Whitney test, P = 0.2286	Mann-Whitney test, P = 0.8571	Mann-Whitney test, P = 0.4000	Mann-Whitney test, P = 0.8571
	Mouse ID	air puff delivery (Max: 10 air pffs)										conditions	6-h short-path preference (%)	6-h latency (min)	24-h short-path preference (%)	24-h latency (min)
		1st	2nd	3rd	4th	5th	6th	7th	8th	9th	10th
	m10	trial #151	trial #151	trial #151	trial #155	trial #192						1	0	20	26.5306	14.6632
	m12	trial #151	trial #151	trial #151	trial #151	trial #178						1	10.2041	11.4021	0	20
	m14	trial #151	trial #151	trial #151	trial #152	trial #186						1	0	20	0	20
	m1	trial #151	trial #152	trial #153	trial #156	trial #183						0	16.3265	9.27364	48.9796	1.85085
	m2	trial #151	trial #151	trial #152	trial #153	trial #157	trial #202					1	0	20	42.8571	28.5155
	m3	trial #151	trial #151	trial #151	trial #151	trial #152	trial #162	trial #176	trial #244			1	0	20	20.4082	15.1098
	m4	trial #151	trial #152	trial #154	trial #165							0	2.04082	17.3793	20.4082	9.48975
	m5	trial #151	trial #151	trial #151	trial #151	trial #196						1	0	20	0	20
	m6	trial #152	trial #153	trial #154	trial #155	trial #197						0	0	20	2.04082	8.14483
	condition '1' = multiple APs in a single trial; condition '0' =single AP dispersed across trials												Mann-Whitney test, P = 0.3929	Mann-Whitney test, P = 0.3929	Mann-Whitney test, P = 0.4286	Mann-Whitney test, P = 0.0119
